# Supplementary material for: In Silico and Cellular Differences Related to the Cell Division Process between the A and B Races of the Colonial Microalga Botryococcus braunii
Source: Biomolecules. 2021 Oct 5;11(10):1463. doi: 10.3390/biom11101463 (PMC8533097; doi:10.3390/biom11101463)
Supplement: Supplementary file 1 [file biomolecules-11-01463-s001.zip]

Archive with 1 entries (1 files):
- biomolecules-1394059-supplementary.pdf
